# Supplementary material for: Clinical Outcomes and Risk Factors for Surgical Failure Following Baerveldt Glaucoma Implant Surgery as a Primary Filtering Procedure
Source: J Clin Med. 2026 Jun 15;15(12):4649. doi: 10.3390/jcm15124649 (PMC13301798; doi:10.3390/jcm15124649)
Supplement: Supplementary file 1 [file jcm-15-04649-s001.zip]

Archive with 1 entries (1 files):
- jcm-4323624-supplementary.pdf
